# Supplementary material for: Label-Free Imaging and Histo-Optical Evaluation of Head and Neck Cancers with Multiphoton Autofluorescence Microscopy
Source: Cancers (Basel). 2023 Feb 18;15(4):1302. doi: 10.3390/cancers15041302 (PMC9953923; doi:10.3390/cancers15041302)
Supplement: Supplementary file 1 [file cancers-15-01302-s001.zip]

Archive with 1 entries (1 files):
- cancers-2114823-supplementary.pdf
